# Supplementary material for: Conductive Supramolecular Polymer Nanocomposites with Tunable Properties to Manipulate Cell Growth and Functions
Source: Int J Mol Sci. 2022 Apr 14;23(8):4332. doi: 10.3390/ijms23084332 (PMC9032009; doi:10.3390/ijms23084332)
Supplement: Supplementary file 1 [file ijms-23-04332-s001.zip]

Archive with 1 entries (1 files):
- Revised Suppoting Information_CC_.pdf
